# Supplementary material for: Modern Diets and the Health of Our Planet: An Investigation into the Environmental Impacts of Food Choices
Source: Nutrients. 2023 Jan 30;15(3):692. doi: 10.3390/nu15030692 (PMC9919910; doi:10.3390/nu15030692)
Supplement: Supplementary file 1 [file nutrients-15-00692-s001.zip]

Archive with 1 entries (1 files):
- nutrients-2168430-supplementary.pdf
